# Supplementary material for: Integrated Analysis of Gene Expression and Tumor Nuclear Image Profiles Associated with Chemotherapy Response in Serous Ovarian Carcinoma
Source: PLoS One. 2012 May 8;7(5):e36383. doi: 10.1371/journal.pone.0036383 (PMC3348145; doi:10.1371/journal.pone.0036383)
Supplement: Table S1 — The 227 genes are differentially expressed between chemoresistant and chemosensitive patients (P<0.05, as identified by parametric t-test). (XLS) [file pone.0036383.s006.xls]

## Sheet: TableS1
Table S1: The 227 genes are differentially expressed between chemoresistant and chemosensitive patients (P < 0.05, as identified by parametric t-test)
Genes	Entrez Gene Name	Location	Type(s)	Fold difference	PValues	Inclusion
A2M	alpha-2-macroglobulin	Extracellular Space	transporter	0.806103	0.0261349	Y
AADAC	arylacetamide deacetylase (esterase)	Cytoplasm	enzyme	0.704892	0.0457761	Y
ABP1	amiloride binding protein 1 (amine oxidase (copper-containing))	Extracellular Space	enzyme	0.791106	0.0242906	Y
ADAMTS5	ADAM metallopeptidase with thrombospondin type 1 motif, 5	Extracellular Space	peptidase	0.726545	0.0382781	Y
AGR2	anterior gradient homolog 2 (Xenopus laevis)	Extracellular Space	other	0.746366	0.0252527	Y
AKAP12	A kinase (PRKA) anchor protein 12	Cytoplasm	transporter	1.3298	0.0249459	Y
AMPD1	adenosine monophosphate deaminase 1	unknown	enzyme	0.718704	0.00351661	Y
AQP5	aquaporin 5	Plasma Membrane	transporter	0.808293	0.0108531	Y
AQP6	aquaporin 6, kidney specific	Cytoplasm	transporter	0.712582	0.00167505	Y
AREG	amphiregulin	Extracellular Space	growth factor	1.51219	0.036914	Y
ARL14	ADP-ribosylation factor-like 14	unknown	other	0.668088	0.000439457	Y
ARNT2	aryl-hydrocarbon receptor nuclear translocator 2	Nucleus	transcription regulator	0.79309	0.0210551	Y
ARP11	ARP3 actin-related protein 3 homolog C (yeast)			0.794249	0.0243765	Y
ASPHD1	aspartate beta-hydroxylase domain containing 1	unknown	other	1.31902	0.0355303	Y
ATP8A2	ATPase, aminophospholipid transporter, class I, type 8A, member 2	Plasma Membrane	transporter	1.44857	0.01042	Y
AVIL	advillin	Cytoplasm	other	0.770578	0.006183	Y
AYTL1	lysophosphatidylcholine acyltransferase 2	Cytoplasm	enzyme	0.762422	0.012751	N
B3GALNT1	beta-1,3-N-acetylgalactosaminyltransferase 1 (globoside blood group)	Cytoplasm	enzyme	0.80543	0.0230238	Y
BCHE	butyrylcholinesterase	Plasma Membrane	enzyme	1.44465	0.0249259	Y
BEST4	bestrophin 4	Plasma Membrane	other	1.25224	0.00454638	Y
BFSP1	beaded filament structural protein 1, filensin	Cytoplasm	enzyme	0.78699	0.0133785	Y
BFSP2	beaded filament structural protein 2, phakinin	Cytoplasm	other	0.799236	0.0415657	Y
BTNL9	butyrophilin-like 9	unknown	other	0.795908	0.00655432	Y
C17orf45	non-protein coding RNA 188	unknown	other	1.26802	0.00818122	N
C1orf115	chromosome 1 open reading frame 115	unknown	other	0.766729	0.00975589	Y
C20orf160	chromosome 20 open reading frame 160	unknown	other	0.766249	0.00357121	Y
C20orf199	chromosome 20 open reading frame 199	unknown	other	1.27438	0.00193012	N
C22orf36	chromosome 22 open reading frame 36	unknown	other	0.78535	0.0099933	Y
C3orf32	chromosome 3 open reading frame 32	unknown	other	1.49089	0.00117582	Y
C6orf124	chromosome 6 open reading frame 124	unknown	other	1.35699	0.00257703	N
C9orf47	chromosome 9 open reading frame 47	unknown	other	1.59583	0.00850039	Y
CALML3	calmodulin-like 3	Cytoplasm	other	1.3567	0.00499903	Y
CAPN13	calpain 13	unknown	other	0.718404	0.0471613	Y
CD38	CD38 molecule	Plasma Membrane	enzyme	0.713772	0.0205187	Y
CDH12	cadherin 12, type 2 (N-cadherin 2)	Plasma Membrane	other	0.695686	0.0197129	Y
CDH4	cadherin 4, type 1, R-cadherin (retinal)	Plasma Membrane	other	1.24494	0.0477801	Y
CHIT1	chitinase 1 (chitotriosidase)	Extracellular Space	enzyme	0.777199	0.0124644	Y
CNDP1	carnosine dipeptidase 1 (metallopeptidase M20 family)	Cytoplasm	peptidase	0.713325	0.000131418	Y
CNN2	calponin 2	Cytoplasm	other	1.24494	0.0101994	Y
CPEB1	cytoplasmic polyadenylation element binding protein 1	Cytoplasm	other	1.34936	0.00356736	Y
CRCT1	cysteine-rich C-terminal 1	unknown	other	1.23331	0.00204129	Y
CREB5	cAMP responsive element binding protein 5	Nucleus	transcription regulator	0.802913	0.0270138	Y
CSRP3	cysteine and glycine-rich protein 3 (cardiac LIM protein)	Nucleus	other	0.779961	0.000492576	Y
CST9L	cystatin 9-like	Extracellular Space	other	0.64145	0.0108115	N
CT45-6	cancer/testis antigen family 45, member A6			0.496665	0.033267	N
CTA-246H3.1	immunoglobulin lambda-like polypeptide 3, pseudogene			0.736312	0.0139687	N
CXCR4	chemokine (C-X-C motif) receptor 4	Plasma Membrane	G-protein coupled receptor	0.795078	0.0255458	Y
CXCR7	chemokine (C-X-C motif) receptor 7	Plasma Membrane	G-protein coupled receptor	0.730344	0.0239431	Y
CYBRD1	cytochrome b reductase 1	Cytoplasm	enzyme	1.26353	0.00971197	Y
CYP4X1	cytochrome P450, family 4, subfamily X, polypeptide 1	Cytoplasm	enzyme	0.711393	0.0184493	Y
CYP4Z1	cytochrome P450, family 4, subfamily Z, polypeptide 1	Cytoplasm	enzyme	0.744811	0.0312371	Y
DAPL1	death associated protein-like 1	unknown	other	0.707692	0.0473183	Y
DDR1	discoidin domain receptor tyrosine kinase 1	Plasma Membrane	kinase	0.806439	0.00121158	N
DIRC1	disrupted in renal carcinoma 1	unknown	other	1.24728	0.00298345	Y
DKK1	dickkopf homolog 1 (Xenopus laevis)	Extracellular Space	growth factor	1.4748	0.0293431	Y
DMRT3	doublesex and mab-3 related transcription factor 3	Nucleus	transcription regulator	0.725181	0.00113564	Y
EEF1A2	eukaryotic translation elongation factor 1 alpha 2	Cytoplasm	translation regulator	1.26142	0.00385893	Y
EFNB2	ephrin-B2	Plasma Membrane	other	0.798736	0.0381941	Y
EPHB3	EPH receptor B3	Plasma Membrane	kinase	0.761309	0.0121351	Y
ERMP1	endoplasmic reticulum metallopeptidase 1	Cytoplasm	other	0.783876	0.000899688	Y
ESM1	endothelial cell-specific molecule 1	Extracellular Space	growth factor	0.801574	0.00778012	Y
EVI1	MDS1 and EVI1 complex locus	Nucleus	transcription regulator	0.774447	0.00462048	N
EXTL1	exostoses (multiple)-like 1	Cytoplasm	enzyme	1.27172	0.00401988	Y
FAM133A	family with sequence similarity 133, member A	unknown	other	0.681321	0.00704723	Y
FAM19A4	family with sequence similarity 19 (chemokine (C-C motif)-like), member A4	Extracellular Space	other	1.31572	0.0375366	Y
FAM30A	family with sequence similarity 30, member A	unknown	other	0.712433	0.0203807	N
FGFBP1	fibroblast growth factor binding protein 1	Extracellular Space	other	0.677069	0.0251183	Y
FILIP1	filamin A interacting protein 1	Cytoplasm	other	0.75893	0.0347856	Y
FKBP1B	FK506 binding protein 1B, 12.6 kDa	Cytoplasm	enzyme	1.23485	0.0448925	Y
FLJ21963	acyl-CoA synthetase short-chain family member 3			1.30751	0.0328703	Y
FLJ25801	tripartite motif family-like 2			1.25879	0.00566574	Y
FMN2	formin 2	unknown	other	1.36238	0.0419717	Y
FOXA2	forkhead box A2	Nucleus	transcription regulator	0.637181	0.00397432	Y
FOXD4L2	forkhead box D4-like 2	unknown	other	0.7498	0.00159746	N
FXYD6	FXYD domain containing ion transport regulator 6	Plasma Membrane	ion channel	0.762899	0.0107574	Y
FZD4	frizzled homolog 4 (Drosophila)	Plasma Membrane	G-protein coupled receptor	0.809305	0.0308208	Y
G0S2	G0/G1switch 2	unknown	other	0.792759	0.0238686	Y
GABRP	gamma-aminobutyric acid (GABA) A receptor, pi	Plasma Membrane	ion channel	0.794746	0.0441596	Y
GAP43	growth associated protein 43	Plasma Membrane	other	1.33008	0.01633	Y
GDF6	growth differentiation factor 6	Extracellular Space	growth factor	1.32095	0.0395687	N
GFRA1	GDNF family receptor alpha 1	Plasma Membrane	transmembrane receptor	1.31161	0.0122567	Y
GPT2	glutamic pyruvate transaminase (alanine aminotransferase) 2	unknown	enzyme	0.79807	0.00408787	Y
HES1	hairy and enhancer of split 1, (Drosophila)	Nucleus	transcription regulator	0.795244	0.0135536	Y
HIST1H1C	histone cluster 1, H1c	Nucleus	other	0.735544	0.0449069	Y
HMGCS1	3-hydroxy-3-methylglutaryl-CoA synthase 1 (soluble)	Cytoplasm	enzyme	0.785514	0.000410684	Y
HS3ST5	heparan sulfate (glucosamine) 3-O-sulfotransferase 5	Cytoplasm	enzyme	0.694381	0.00230291	N
HSD11B2	hydroxysteroid (11-beta) dehydrogenase 2	Cytoplasm	enzyme	0.76593	0.00177517	Y
HSPB7	heat shock 27kDa protein family, member 7 (cardiovascular)	Cytoplasm	other	1.24546	0.0345865	Y
HTR3A	5-hydroxytryptamine (serotonin) receptor 3A	Plasma Membrane	ion channel	0.72503	0.0253474	Y
ICAM5	intercellular adhesion molecule 5, telencephalin	Plasma Membrane	other	1.27465	0.0241353	Y
IGFBP5	insulin-like growth factor binding protein 5	Extracellular Space	other	0.746834	0.00702624	Y
IGHM	immunoglobulin heavy constant mu	Plasma Membrane	transmembrane receptor	0.655248	0.00715143	N
IGKC	immunoglobulin kappa constant	Extracellular Space	other	0.557644	0.00171648	N
IGKV1-5	immunoglobulin kappa variable 1-5	unknown	other	0.587996	0.00915838	N
IL11RA	interleukin 11 receptor, alpha	Plasma Membrane	transmembrane receptor	0.781916	0.0314299	Y
IL15	interleukin 15	Extracellular Space	cytokine	1.3086	0.0459491	Y
IL27	interleukin 27	Extracellular Space	cytokine	1.38705	0.00792938	Y
IMPA2	inositol(myo)-1(or 4)-monophosphatase 2	Cytoplasm	phosphatase	0.787319	0.0036548	Y
ISG20	interferon stimulated exonuclease gene 20kDa	Nucleus	enzyme	0.804087	0.0369819	Y
ITLN1	intelectin 1 (galactofuranose binding)	Plasma Membrane	other	0.678483	0.0254491	Y
JAKMIP2	janus kinase and microtubule interacting protein 2	unknown	other	0.782079	0.0246055	Y
KCNB1	potassium voltage-gated channel, Shab-related subfamily, member 1	Plasma Membrane	ion channel	1.33703	0.0357096	Y
KCNE3	potassium voltage-gated channel, Isk-related family, member 3	Plasma Membrane	ion channel	0.77931	0.0151813	Y
KCNH2	potassium voltage-gated channel, subfamily H (eag-related), member 2	Plasma Membrane	ion channel	0.775255	0.00116054	Y
KCNJ16	potassium inwardly-rectifying channel, subfamily J, member 16	Plasma Membrane	ion channel	0.645882	0.01075	Y
KCNN3	potassium intermediate/small conductance calcium-activated channel, subfamily N, member 3	Plasma Membrane	ion channel	0.734471	0.0015258	Y
KCTD1	potassium channel tetramerisation domain containing 1	unknown	other	0.768651	0.00804162	Y
KIAA1086	zinc finger RNA binding protein 2	unknown	other	1.25564	0.0464859	N
KIAA1622	protein phosphatase 4, regulatory subunit 4	unknown	other	0.778335	0.0176553	N
KIAA1822L	HHIP-like 2	unknown	other	0.796905	0.0341276	N
KIAA2022	KIAA2022	unknown	other	0.78617	0.0220547	Y
KRT12	keratin 12	Cytoplasm	other	0.696849	0.0456327	Y
L1TD1	LINE-1 type transposase domain containing 1	unknown	other	1.25695	0.0322014	Y
LAX1	lymphocyte transmembrane adaptor 1	Cytoplasm	other	0.773478	0.00120613	Y
LAYN	layilin	Plasma Membrane	other	1.29827	0.011622	Y
LCTL	lactase-like	Cytoplasm	enzyme	1.26775	0.00615439	Y
LGR5	leucine-rich repeat-containing G protein-coupled receptor 5	Plasma Membrane	G-protein coupled receptor	0.666973	0.0228789	Y
LINGO1	leucine rich repeat and Ig domain containing 1	unknown	other	0.730649	0.000712187	N
LIPG	lipase, endothelial	Extracellular Space	enzyme	0.725484	0.00742828	Y
LOC90925	hypothetical protein LOC90925			0.788799	0.0049646	N
LPHN2	latrophilin 2	Plasma Membrane	G-protein coupled receptor	0.762263	0.0497259	Y
LRIG1	leucine-rich repeats and immunoglobulin-like domains 1	Extracellular Space	other	0.748862	0.00811197	Y
LSAMP	limbic system-associated membrane protein	Plasma Membrane	other	1.2961	0.0295041	Y
LSM8	N(alpha)-acetyltransferase 38, NatC auxiliary subunit	Nucleus	other	0.796074	0.00298444	N
LTK	leukocyte receptor tyrosine kinase	Plasma Membrane	kinase	0.779961	0.0138113	Y
MAB21L2	mab-21-like 2 (C. elegans)	unknown	other	1.32537	0.000309068	Y
MAGEE2	melanoma antigen family E, 2	unknown	other	0.755296	0.00280506	Y
MAGEF1	melanoma antigen family F, 1	unknown	other	0.7564	0.000233544	Y
MATK	megakaryocyte-associated tyrosine kinase	Cytoplasm	kinase	1.26749	0.00224501	Y
MDK	midkine (neurite growth-promoting factor 2)	Extracellular Space	growth factor	0.75168	0.00240144	Y
MDS1	MDS1 and EVI1 complex locus	Nucleus	transcription regulator	0.778497	0.00326781	N
MEGF11	multiple EGF-like-domains 11	unknown	other	0.75798	0.02992	Y
METRN	meteorin, glial cell differentiation regulator	Extracellular Space	other	0.784858	0.0184978	Y
MGC45438	chromosome 16 open reading frame 89			0.663088	0.000116426	Y
MMP1	matrix metallopeptidase 1 (interstitial collagenase)	Extracellular Space	peptidase	0.693223	0.0470731	Y
MMP10	matrix metallopeptidase 10 (stromelysin 2)	Extracellular Space	peptidase	0.646691	0.0347866	Y
MMP17	matrix metallopeptidase 17 (membrane-inserted)	Extracellular Space	peptidase	1.25879	0.00107794	Y
NAP5	NCK-associated protein 5			0.78699	0.00650258	Y
NDRG2	NDRG family member 2	Cytoplasm	other	0.791271	0.028494	Y
NFE2	nuclear factor (erythroid-derived 2), 45kDa	Nucleus	transcription regulator	0.798903	0.0421908	Y
NFIB	nuclear factor I/B	Nucleus	transcription regulator	0.751053	0.00178615	Y
NKX6-2	NK6 homeobox 2	Nucleus	transcription regulator	0.771222	0.0136766	Y
NLGN1	neuroligin 1	Plasma Membrane	enzyme	0.586771	0.00189118	Y
NPAS3	neuronal PAS domain protein 3	Nucleus	other	0.699909	0.0158204	Y
NPR3	natriuretic peptide receptor C/guanylate cyclase C (atrionatriuretic peptide receptor C)	Plasma Membrane	G-protein coupled receptor	0.762104	0.0484516	Y
NPY	neuropeptide Y	Extracellular Space	other	1.63698	0.0282395	Y
NRG4	neuregulin 4	Extracellular Space	growth factor	0.709022	0.00846521	Y
NTF5	neurotrophin 4	Extracellular Space	growth factor	1.35275	0.0372122	N
OAS3	2'-5'-oligoadenylate synthetase 3, 100kDa	Cytoplasm	enzyme	0.774447	0.025608	Y
ODZ3	odz, odd Oz/ten-m homolog 3 (Drosophila)	Plasma Membrane	other	1.3193	0.010855	Y
OGN	osteoglycin	Extracellular Space	growth factor	1.50527	0.0296171	Y
OXTR	oxytocin receptor	Plasma Membrane	G-protein coupled receptor	1.57663	0.000496758	Y
PAX6	paired box 6	Nucleus	transcription regulator	0.75325	0.0179558	Y
PCK1	phosphoenolpyruvate carboxykinase 1 (soluble)	Cytoplasm	kinase	0.712582	0.0369796	Y
PCSK6	proprotein convertase subtilisin/kexin type 6	Extracellular Space	peptidase	0.808293	0.0236551	Y
PDE3A	phosphodiesterase 3A, cGMP-inhibited	Cytoplasm	enzyme	0.788799	0.00863777	Y
PDZK1	PDZ domain containing 1	Plasma Membrane	transporter	1.45706	0.00672562	Y
PHGDH	phosphoglycerate dehydrogenase	Cytoplasm	enzyme	0.760832	0.00163508	Y
PIP5K1B	phosphatidylinositol-4-phosphate 5-kinase, type I, beta	Cytoplasm	kinase	0.745744	0.0231842	Y
PLA2G7	phospholipase A2, group VII (platelet-activating factor acetylhydrolase, plasma)	Extracellular Space	enzyme	0.785514	0.0493677	Y
PNLDC1	poly(A)-specific ribonuclease (PARN)-like domain containing 1	unknown	other	1.29935	0.0488613	Y
PNLIPRP2	pancreatic lipase-related protein 2	Extracellular Space	enzyme	1.25381	0.0466628	N
PNMA5	paraneoplastic antigen like 5	unknown	other	0.794912	0.0396025	N
POU2AF1	POU class 2 associating factor 1	Nucleus	transcription regulator	0.62991	0.00202342	Y
POU5F1	POU class 5 homeobox 1	Nucleus	transcription regulator	1.24494	0.0111186	Y
PPP1R1B	protein phosphatase 1, regulatory (inhibitor) subunit 1B	Cytoplasm	phosphatase	0.721408	0.0212189	Y
PRAP1	proline-rich acidic protein 1	Extracellular Space	other	1.23743	0.0317187	Y
PRSS36	protease, serine, 36	Extracellular Space	peptidase	1.41955	0.00388571	Y
PSAT1	phosphoserine aminotransferase 1	Cytoplasm	enzyme	0.784204	0.0271508	Y
RAB27B	RAB27B, member RAS oncogene family	Cytoplasm	enzyme	0.741554	0.00194659	Y
RANBP1	RAN binding protein 1	Nucleus	other	0.796572	2.92827e-05	Y
RBM11	RNA binding motif protein 11	unknown	other	1.31627	0.00459597	Y
RNF148	ring finger protein 148	unknown	enzyme	0.801407	0.00422331	Y
RP13-347D8.3	KIAA1210			0.767529	0.0493142	Y
RP13-36C9.6	cancer/testis antigen family 45, member A5			0.552087	0.0478939	Y
RP5-1103G7.6	chromosome 20 open reading frame 96			1.26063	0.000671047	Y
RPL36	ribosomal protein L36	Cytoplasm	other	1.26326	0.000825739	Y
RPS24	ribosomal protein S24	Cytoplasm	other	1.23382	0.0037323	Y
RPS28	ribosomal protein S28	Cytoplasm	other	1.28748	0.00168056	Y
RPS4Y1	ribosomal protein S4, Y-linked 1	Cytoplasm	other	1.28694	0.000649486	Y
RTN4R	reticulon 4 receptor	Plasma Membrane	other	0.780123	0.000342916	Y
RYR3	ryanodine receptor 3	Plasma Membrane	ion channel	1.34431	0.0108931	Y
S100A4	S100 calcium binding protein A4	Cytoplasm	other	0.781753	0.0457706	Y
SAPS1	SAPS domain family, member 1	unknown	other	1.27172	0.0267372	Y
SCGB1C1	secretoglobin, family 1C, member 1	unknown	other	0.676222	0.0142792	Y
SCGB3A1	secretoglobin, family 3A, member 1	Extracellular Space	cytokine	0.776713	0.0351413	Y
SDF2L1	stromal cell-derived factor 2-like 1	Cytoplasm	other	0.759563	0.000742668	Y
SERTAD4	SERTA domain containing 4	unknown	other	0.745899	0.0316504	Y
SETBP1	SET binding protein 1	Nucleus	other	0.763536	0.0150407	Y
SIDT1	SID1 transmembrane family, member 1	unknown	other	0.781101	0.0116923	Y
SLAMF7	SLAM family member 7	Plasma Membrane	other	0.754351	0.0444167	Y
SLC1A3	solute carrier family 1 (glial high affinity glutamate transporter), member 3	Plasma Membrane	transporter	0.805935	0.01515	Y
SLC25A41	solute carrier family 25, member 41	unknown	other	1.33174	0.00712757	Y
SLC26A9	solute carrier family 26, member 9	Plasma Membrane	transporter	0.695831	0.0369577	Y
SLC27A6	solute carrier family 27 (fatty acid transporter), member 6	Plasma Membrane	transporter	0.728822	0.0393568	Y
SLC39A2	solute carrier family 39 (zinc transporter), member 2	Plasma Membrane	transporter	0.77251	0.00463239	Y
SLC4A11	solute carrier family 4, sodium borate transporter, member 11	unknown	transporter	1.29854	0.0116277	Y
SLC5A1	solute carrier family 5 (sodium/glucose cotransporter), member 1	Plasma Membrane	transporter	0.7108	0.0496172	Y
SPANXD	SPANX family, member D	Cytoplasm	other	1.28963	0.0074733	N
SPATA4	spermatogenesis associated 4	unknown	other	1.39488	0.0224299	Y
SPOCK2	sparc/osteonectin, cwcv and kazal-like domains proteoglycan (testican) 2	Extracellular Space	other	1.29017	0.0339323	Y
ST6GALNAC1	ST6 (alpha-N-acetyl-neuraminyl-2,3-beta-galactosyl-1,3)-N-acetylgalactosaminide alpha-2,6-sialyltransferase 1	Cytoplasm	enzyme	0.683599	0.0216845	Y
STXBP6	syntaxin binding protein 6 (amisyn)	Cytoplasm	other	0.708431	0.024823	Y
SULT1C2	sulfotransferase family, cytosolic, 1C, member 2	Cytoplasm	enzyme	0.73294	0.0058969	Y
SULT2B1	sulfotransferase family, cytosolic, 2B, member 1	Cytoplasm	enzyme	1.24209	0.0128655	Y
SUSD4	sushi domain containing 4	unknown	other	0.742638	0.0154185	Y
SV2C	synaptic vesicle glycoprotein 2C	Plasma Membrane	other	0.669064	0.034297	Y
SYT13	synaptotagmin XIII	unknown	transporter	0.722161	0.0437138	Y
TCF15	transcription factor 15 (basic helix-loop-helix)	Nucleus	transcription regulator	1.23718	0.047378	Y
TLE2	transducin-like enhancer of split 2 (E(sp1) homolog, Drosophila)	Nucleus	transcription regulator	1.28426	0.0369291	Y
TMEM146	transmembrane protein 146	unknown	other	1.38185	0.0462764	Y
TMEM28	family with sequence similarity 155, member B	Plasma Membrane	transmembrane receptor	0.781753	0.0365363	N
TMTC1	transmembrane and tetratricopeptide repeat containing 1	unknown	other	0.785514	0.0417278	Y
TNFRSF17	tumor necrosis factor receptor superfamily, member 17	Plasma Membrane	other	0.712582	0.0142433	Y
TREML2	triggering receptor expressed on myeloid cells-like 2	unknown	other	0.809643	0.0322086	Y
TRIM49	tripartite motif-containing 49	unknown	other	1.25302	0.0340515	Y
TRPV6	transient receptor potential cation channel, subfamily V, member 6	Plasma Membrane	ion channel	0.804926	0.00636469	Y
TSPAN3	tetraspanin 3	Plasma Membrane	other	0.80745	0.00334783	Y
TSPAN7	tetraspanin 7	Plasma Membrane	other	0.689472	0.0104212	Y
TTYH1	tweety homolog 1 (Drosophila)	unknown	ion channel	0.678059	0.011645	Y
UGT8	UDP glycosyltransferase 8	Cytoplasm	enzyme	0.76561	0.0285908	Y
USP18	ubiquitin specific peptidase 18	Cytoplasm	peptidase	0.703129	0.0019864	Y
VTCN1	V-set domain containing T cell activation inhibitor 1	Plasma Membrane	other	0.684027	0.0270497	Y
WIT1	Wilms tumor upstream neighbor 1	unknown	other	0.731259	0.0164558	N
WNK4	WNK lysine deficient protein kinase 4	Plasma Membrane	kinase	1.23692	0.00392529	Y
XBP1	X-box binding protein 1	Nucleus	transcription regulator	0.802578	0.00919554	Y
ZYG11A	zyg-11 homolog A (C. elegans)	unknown	other	1.65276	0.00231886	Y
Notes:
1: Fold difference in geometric means of chemoresistant tumors (numerator) compared with chemosensitive tumors (denominator).
2: 'Inclusion' denote whether or not the genes are included in the external data set for validation.

## Sheet: Sheet2
Discovered Marker Genes in TCGA Dataset Overlapped with Independent Dataset
RANBP1
MAGEF1
CNDP1
C16orf89
RTN4R
SDF2L1
HMGCS1
CSRP3
ARL14
USP18
KCNN3
ERMP1
NFIB
KCNH2
AQP6
HSD11B2
NLGN1
DMRT3
PHGDH
MDK
RAB27B
LAX1
TSPAN3
IMPA2
C20orf160
GPT2
POU2AF1
FOXA2
MAGEE2
AMPD1
RNF148
TRPV6
KCTD1
NRG4
BTNL9
AVIL
ESM1
AQP5
LRIG1
NCKAP5
C1orf115
SULT1C2
SLC39A2
IGFBP5
LIPG
KCNE3
PDE3A
EPHB3
SIDT1
FAM133A
SLC1A3
XBP1
C22orf36
NPAS3
FXYD6
TSPAN7
HES1
SETBP1
KCNJ16
TTYH1
SUSD4
PPP1R1B
ARNT2
BFSP1
LTK
CHIT1
SCGB1C1
CYP4X1
TNFRSF17
NKX6-2
METRN
ST6GALNAC1
LGR5
B3GALNT1
VTCN1
ITLN1
UGT8
LRP5L
CXCR7
ACTR3C
CXCR4
PIP5K1B
OAS3
CD38
CDH12
G0S2
HTR3A
CREB5
STXBP6
PAX6
A2M
PSAT1
SERTAD4
FZD4
FGFBP1
ABP1
NDRG2
JAKMIP2
KIAA2022
CYP4Z1
EFNB2
PCSK6
AGR2
SLC26A9
IL11RA
SLC27A6
PCK1
ISG20
MEGF11
ADAMTS5
SV2C
TMTC1
AADAC
DAPL1
FILIP1
SCGB3A1
BFSP2
LONRF3
LPHN2
MMP10
CAPN13
TREML2
NFE2
SYT13
GABRP
PLA2G7
MMP1
HIST1H1C
SLC5A1
KRT12
S100A4
SLAMF7
NPR3
IL15
TCF15
FKBP1B
ACSS3
TLE2
KCNB1
TMEM146
FAM19A4
CDH4
ASPHD1
FMN2
PNLDC1
OGN
SPOCK2
LSAMP
L1TD1
AREG
NPY
HSPB7
TRIM49
BCHE
AKAP12
DKK1
PRAP1
ICAM5
SPATA4
SAPS1
SULT2B1
SLC4A11
CYBRD1
LAYN
CNN2
GAP43
ATP8A2
ODZ3
RYR3
POU5F1
IL27
RBM11
SLC25A41
C9orf47
GFRA1
LCTL
PDZK1
RPS24
PRSS36
CALML3
CPEB1
EXTL1
BEST4
TRIML2
DIRC1
EEF1A2
MMP17
ZYG11A
RPS28
CRCT1
WNK4
MATK
C3orf32
RPL36
OXTR
RPS4Y1
DEFB132
MAB21L2
